# Supplementary material for: Genome-wide association study of drought-related resistance traits in Aegilops tauschii
Source: Genet Mol Biol. 2016 Jul 7;39(3):398–407. doi: 10.1590/1678-4685-GMB-2015-0232 (PMC5004832; doi:10.1590/1678-4685-GMB-2015-0232)
Supplement: Supplementary file 4 [file 1415-4757-gmb-1678-4685-GMB-2015-0232-Suppl03.xlsx]

## Sheet: Sheet1
Table S3 SNPs significantly associated with drought resistance traits and candidate genes/flanking genes
Shared-Markera	Chromosome		locus (cM)d	Trait	GLM LOG10P	MLM LOG10P	Flanking/Gene Namee	Annonation	References	Blastx_op_Hitf	Blast Description
	D genome_Chrb	Chr_arm_IWGSCc
contig37658_165	1D	1DL	58.738	TFW-SC	5.29047	4.97311	\			gb|EMT11666.1|	hypothetical protein F775_27961 [Aegilops tauschii]
GA8KES402HD74L_87	1D	1DL	58.738	TFW-SC	5.29047	4.97311	Rht-A	Triticum aestivum cultivar Chinese Spring clone BAC 351D1 chromosome 4A DELLA protein (Rht-A) gene	Wu J et al. 2013	ref|XP_003574093.1|	PREDICTED: probable prefoldin subunit 5-like [Brachypodium distachyon]
							Rht-B	Triticum durum cultivar Langdon clone BAC 315P18 chromosome 4B DELLA protein (Rht-B) gene	Wu J et al. 2013
GCE8AKX02IHJOC_389	1D	1DL	58.239	TFW-SC	4.29975	4.08865	Glo-2	seed globulin gene	Anderson O D et al. 2003	gb|EMT12705.1|	hypothetical protein F775_52255 [Aegilops tauschii]
contig10130_234	2D	2DS	38.069	TDW-SC	5.63073	4.18269	rbcS	Aegilops searsii rbcS gene for ribulose-1,5-bisphosphate carboxylase/oxygenase small subunit; clone: Sea-A	Sasanuma T and Miyashita N T. 1998	gb|EMT21846.1|	Ribulose bisphosphate carboxylase small chain PW9, chloroplastic [Aegilops tauschii]
							rbcS	Triticum aestivum rbcS gene for ribulose-1,5-bisphosphate carboxylase/oxygenase small subuni; clone:6, subclone:16	Sasanuma T. 2001
							RUBISCO	T.aestivum ribulose-1,5-bisphosphate carboxylase/oxygenase (RUBISCO) gene, exons 1 and 2	Broglie R M et al. 1988
GB5Y7FA02JKQX7_31	2D	2DL	169.775	RD-SC	5.88849	4.92144	116F2	Triticum monococcum BAC clones 116F2 and 115G1 gene	SanMiguel P J et al. 2002	gb|EMT09609.1|	hypothetical protein F775_21177 [Aegilops tauschii]
				TNOR-NC	5.42431	3.94471	115G1
							Rht-A	Triticum aestivum cultivar Chinese Spring clone BAC 351D1 chromosome 4A DELLA protein (Rht-A) gene	Wu J et al. 2013
							Acc-2	Triticum aestivum clone BAC 1548L13 cytosolic acetyl-CoA carboxylase (Acc-2) and putative amino acid permease genes	Chalupska D et al. 2008
GBQ4KXB01CSIZX_33	2D	2DL	234.333	RT-DI	4.90615	4.40066	\			gb|EMT23084.1|	hypothetical protein F775_02134 [Aegilops tauschii]
				TNOR-DI	4.87171	4.3958
GBUVHFX02JNU3Q_72	2D	2DS	41.014	SFW-NC	4.25401	4.13627	\			gb|EMT31422.1|	hypothetical protein F775_05652 [Aegilops tauschii]
				TFW-NC	3.90624	3.92959
GDS7LZN01CQ74J_133	3D	3DL	95.171	TDW-SC	5.35596	3.99192	P450	Triticum aestivum cultivar Chinese Spring hexose carrier, LR34, cytochrome P450, lectin receptor kinases, and cytochrome P450 gene	Wicker T et al. 2009	gb|EMT32236.1|	Putative disease resistance protein RGA3 [Aegilops tauschii]
contig26653_527	4D	4DL	96.872	DR/S-DI	4.63911	5.28635	Acc-2	Triticum aestivum clone BAC 1354M21 cytosolic acetyl-CoA carboxylase (Acc-2) and putative amino acid permeases genes	Chalupska D et al. 2008	gb|EMT08749.1|	Transcription factor bHLH93 [Aegilops tauschii]
							VRN-B1	Triticum aestivum cultivar Triple Dirk B and C line VRN-B1 (VRN-B1) gene; Triticum turgidum cultivar Langdon clone BAC 1225D16 VRN-B1 (VRN-B1) gene	Fu D et al. 2005
GBUVHFX02H4OOY_148	5D	5DL	96.955	SDW-NC	6.33226	4.04013	Acc-1	Triticum aestivum clone BAC 198E19 plastid acetyl-CoA carboxylase (Acc-1) gene; nuclear gene for plastid product	Chalupska D et al. 2008	gb|EMT07452.1|	hypothetical protein F775_04647 [Aegilops tauschii]
				SFW-NC	6.59609	4.10872	CKX2.5	Triticum aestivum clone BAC 400M29 cytokinin oxidase/dehydrogenase (CKX2.5) gene	Mameaux S et al 2012
				TDW-NC	6.88273	4.21701	Rht-A	Triticum aestivum cultivar Chinese Spring clone BAC 351D1 chromosome 4A DELLA protein (Rht-A) gene	Wu J et al. 2013
				TFW-NC	6.93035	3.8571
GCE8AKX01BMYMJ_66	5D	5DS	23.731	RD-SC	6.47801	6.50464	WM1.7	LRR protein WM1.7 (WM1.7) and LRR protein WM1.12 (WM1.12) genes	Whitford R et al (Unpublished)	\
				RD-DI	4.43161	4.22533	WM1.12
							Acc-2	Aegilops tauschii clone BAC HD95L20 cytosolic acetyl-CoA carboxylase (Acc-2) and putative amino acid permeases genes	Chalupska D et al. 2008
GDEEGVY01D8PT5_76	5D	5DS	23.731	RD-SC	6.47801	6.50464	VRN2	ZCCT2-B2a (VRN2) gene	Distelfeld A et al. 2009	\
				RD-DI	4.43161	4.22533	VRN2	ZCCT1-B1 (VRN2) gene	Distelfeld A et al. 2009
contig03437_336	6D	6DS	28.073	RL-DI	4.4247	3.84785	\			gb|EMT12716.1|	B3 domain-containing protein [Aegilops tauschii]
contig37461_350	6D	6DL	97.604	FR/S-NC	4.63963	3.97021	\			gb|EMT04401.1|	hypothetical protein F775_03159 [Aegilops tauschii]
contig50332_70	6D	6BL	121.348	RD-SC	7.93232	6.47662	starch synthase I gene	Aegilops tauschii starch synthase I gene	Li Z et al. 1999	gb|EMT19412.1|	hypothetical protein F775_29064 [Aegilops tauschii]
contig10767_892	7D	5DL	145.274	RD-SC	6.47801	6.50464	putative GAG-POL precursor gene	Aegilops tauschii strain TA1649 cosmid 69-7-1 putative GAG-POL precursor gene	Huang L et al. 2003	gb|EMT32747.1|	Putative LRR receptor-like serine/threonine-protein kinase [Aegilops tauschii]
				RD-DI	4.43161	4.22533	Acc-1	Aegilops tauschii clone BAC RI43D6 hypothetical protein and plastid acetyl-CoA carboxylase (Acc-1) genes;Triticum aestivum clone BAC 611K20 plastid acetyl-CoA carboxylase (Acc-1) gene; nuclear gene for plastid product	Chalupska D et al. 2008
							Acc-2	Triticum turgidum subsp. durum clone BAC 1836I21 hypothetical protein and plastid acetyl-CoA carboxylase (Acc-1) genes	Chalupska D et al. 2008
a, the shared-markers were significant in both GLM and MLM model at the threshhold of -log10(p)=3.839
b, chromosome location in diploid Aegilops tauschii
c, chromosome location in hexaploid wheat
d, genetic distance in diploid Aegilops tauschii
e, identified genes 5000bp upstream and 5000bp downstream of a certain SNP
f, the best blast results from Blastx program of NCBI
Addendum, a complete listing of references in Table S3:
Anderson OD, Rausch C, Moullet O, Lagudah ES (2003) The wheat D-genome HMW-glutenin locus: BAC sequencing, gene distribution, and retrotransposon clusters. Funct Integr Genomics 3:56–68.
Broglie RM, Coruzzi G, Lamppa G, Keith B and Chua N-H (1988) Structural analysis of nuclear genes coding for the precursor to the small subunit of wheat ribulose-1,5-bisphosphate carboxylase. Biotechnology 1:55–61.
Chalupska D, Lee HY, Faris JD, Evrard A, Chalhoub B, Haselkorn R, Gornicki P (2008) Acc homoeoloci and the evolution of wheat genomes. Proc Natl Acad Sci USA 105:9691–9696.
Distelfeld A, Tranquilli G, Li C, Yan L and Dubcovsky J (2009) Genetic and molecular characterization of the VRN2 loci in tetraploid wheat. Plant Physiol 149:245–257.
Fu D, Szucs P, Yan L, Helguera M, Skinner JS, von Zitzewitz J, Hayes PM, Dubcovsky J (2005) Large deletions within the first intron in VRN-1 are associated with spring growth habit in barley and wheat. Mol Genet Genomics 273:54–65.
Huang L, Brooks, SA, Li W, Fellers JP, Trick HN, Gill BS (2003) Map-based cloning of leaf rust resistance gene Lr21 from the large and polyploid genome of bread wheat. Genetics 164:655–664.
Li Z, Rahman S, Kosar-Hashemi B, Mouille G, Appels R and Morell MK (1999) Cloning and characterization of a gene encoding wheat starch synthase I Theor Appl Genet 98:1208–1216 (1999).
Mameaux,S, Cockram J, Thiel T, Steuernagel B, Stein N,Taudien S, Jack P, Werner P, Gray JC, Greenland AJ, Powell W (2012) Molecular, phylogenetic and comparative genomic analysis of the cytokinin oxidase/dehydrogenase gene family in the Poaceae. Plant Biotechnol J 10:67–82.
SanMiguel PJ, Ramakrishna W, Bennetzen JL, Busso CS, Dubcovsky J (2002) Transposable elements, genes and recombination in a 215-kb contig from wheat chromosome 5A(m). Funct Integr Genomics 2:70–80.
Sasanuma T (2001) Characterization of the rbcS multigene family in wheat: subfamily classification, determination of chromosomal location and evolutionary analysis. Mol Genet Genomics 265:161–71.
Sasanuma T and Miyashita NT (1998) Subfamily divergence in the multigene family of ribulose-1,5-bisphosphate carboxylase/oxygenase (rbcS) in Triticeae and its relatives. Genes Genet Syst 73:297–309.
Wicker T, Krattinger SG, Lagudah ES, Komatsuda T, Pourkheirandish M, Matsumoto T, Cloutier S, Reiser L,Kanamori H, Sato K, Perovic D, Stein N, Keller B(2009)Analysis of intraspecies diversity in wheat and barley genomes identifies breakpoints of ancient haplotypes and provides insight into the structure of diploid and hexaploid triticeae gene pools. Plant Physiol 149:258–270.
Wu J, Kong X, Shi C, Gu Y, Jin C, Gao L, Jia J (2013) Dynamic evolution of rht-1 homologous regions in grass genomes PLoS ONE 8: e75544.
